# Supplementary material for: The genus Eurymeros Bhat (Hymenoptera, Braconidae, Alysiinae) newly recorded from China
Source: Biodivers Data J. 2023 Aug 8;11:e100784. doi: 10.3897/BDJ.11.e100784 (PMC10848831; doi:10.3897/BDJ.11.e100784)
Supplement: XML Treatment for Eurymeros tumespiraculum [file BDJ.11.e100784-treatment1.xml]

<!DOCTYPE tp:taxon-treatment
  PUBLIC "-//TaxonX//DTD Taxonomic Treatment Publishing DTD v0 20100105//EN" "tax-treatment-NSO.dtd">
<tp:taxon-treatment xmlns:tp="http://www.plazi.org/taxpub"><tp:treatment-meta><mixed-citation publication-type="journal"><person-group><name><surname>Zhu</surname><given-names>Jia-Chen</given-names></name><name><surname>Fang</surname><given-names>Shu-Qian</given-names></name><name><surname>Zhao</surname><given-names>Qing-Yan</given-names></name><name><surname>Yao</surname><given-names>Jun-Li</given-names></name><name><surname>Peng</surname><given-names>Yan-Qiong</given-names></name><name><surname>Cees</surname><given-names>Van Achterberg</given-names></name><name><surname>Chen</surname><given-names>Xue-Xin</given-names></name></person-group><article-title>The genus <italic><tp:taxon-name><tp:taxon-name-part taxon-name-part-type="genus" reg="Eurymeros">Eurymeros</tp:taxon-name-part></tp:taxon-name></italic> Bhat (<tp:taxon-name><tp:taxon-name-part taxon-name-part-type="order">Hymenoptera</tp:taxon-name-part></tp:taxon-name>, <tp:taxon-name><tp:taxon-name-part taxon-name-part-type="family">Braconidae</tp:taxon-name-part></tp:taxon-name>, <tp:taxon-name><tp:taxon-name-part taxon-name-part-type="subfamily">Alysiinae</tp:taxon-name-part></tp:taxon-name>) newly recorded from China</article-title><source>Biodivers Data J</source><day>08</day><month>08</month><year>2023</year><volume>11</volume><pub-id pub-id-type="doi">10.3897/BDJ.11.e100784</pub-id></mixed-citation></tp:treatment-meta><tp:nomenclature><tp:taxon-name>
            <object-id xmlns:xlink="http://www.w3.org/1999/xlink" content-type="arpha" xlink:type="simple">12E81628-ED79-50BC-BCEA-3BCDCFB8F8A2</object-id>
            <tp:taxon-name-part taxon-name-part-type="genus">Eurymeros</tp:taxon-name-part>
            <tp:taxon-name-part taxon-name-part-type="species">tumespiraculum</tp:taxon-name-part>
          </tp:taxon-name><tp:taxon-authority>Bhat, 1980</tp:taxon-authority></tp:nomenclature><tp:treatment-sec sec-type="materials"><title>Materials</title><list list-type="alpha-lower" list-content="occurrences"><list-item><p><bold>Type status:</bold> <named-content xmlns:xlink="http://www.w3.org/1999/xlink" content-type="dwc:typeStatus" xlink:type="simple">Other material</named-content>. <bold>Occurrence:</bold> recordedBy: <named-content xmlns:xlink="http://www.w3.org/1999/xlink" content-type="dwc:recordedBy" xlink:type="simple">Xingzhou Ma</named-content>; individualCount: <named-content xmlns:xlink="http://www.w3.org/1999/xlink" content-type="dwc:individualCount" xlink:type="simple">1</named-content>; sex: <named-content xmlns:xlink="http://www.w3.org/1999/xlink" content-type="dwc:sex" xlink:type="simple">female</named-content>; lifeStage: <named-content xmlns:xlink="http://www.w3.org/1999/xlink" content-type="dwc:lifeStage" xlink:type="simple">adult</named-content>; occurrenceID: <named-content xmlns:xlink="http://www.w3.org/1999/xlink" content-type="dwc:occurrenceID" xlink:type="simple">939AB025-296B-51B4-A86D-93E2E99F7317</named-content>; <bold>Taxon:</bold> scientificName: <named-content xmlns:xlink="http://www.w3.org/1999/xlink" content-type="dwc:scientificName" xlink:type="simple"><tp:taxon-name><tp:taxon-name-part taxon-name-part-type="genus" reg="Eurymeros">Eurymeros</tp:taxon-name-part><tp:taxon-name-part taxon-name-part-type="species" reg="tumespiraculum">tumespiraculum</tp:taxon-name-part></tp:taxon-name></named-content>; class: <named-content xmlns:xlink="http://www.w3.org/1999/xlink" content-type="dwc:class" xlink:type="simple"><tp:taxon-name><tp:taxon-name-part taxon-name-part-type="class">Insecta</tp:taxon-name-part></tp:taxon-name></named-content>; order: <named-content xmlns:xlink="http://www.w3.org/1999/xlink" content-type="dwc:order" xlink:type="simple"><tp:taxon-name><tp:taxon-name-part taxon-name-part-type="order">Hymenopetra</tp:taxon-name-part></tp:taxon-name></named-content>; family: <named-content xmlns:xlink="http://www.w3.org/1999/xlink" content-type="dwc:family" xlink:type="simple"><tp:taxon-name><tp:taxon-name-part taxon-name-part-type="family">Braconidae</tp:taxon-name-part></tp:taxon-name></named-content>; genus: <named-content xmlns:xlink="http://www.w3.org/1999/xlink" content-type="dwc:genus" xlink:type="simple"><tp:taxon-name><tp:taxon-name-part taxon-name-part-type="genus">Eurymeros</tp:taxon-name-part></tp:taxon-name></named-content>; specificEpithet: <named-content xmlns:xlink="http://www.w3.org/1999/xlink" content-type="dwc:specificEpithet" xlink:type="simple"><tp:taxon-name><tp:taxon-name-part taxon-name-part-type="genus" reg="Eurymeros"/><tp:taxon-name-part taxon-name-part-type="species" reg="tumespiraculum">tumespiraculum</tp:taxon-name-part></tp:taxon-name></named-content>; <bold>Location:</bold> country: <named-content xmlns:xlink="http://www.w3.org/1999/xlink" content-type="dwc:country" xlink:type="simple">China</named-content>; stateProvince: <named-content xmlns:xlink="http://www.w3.org/1999/xlink" content-type="dwc:stateProvince" xlink:type="simple">Tibet</named-content>; locality: <named-content xmlns:xlink="http://www.w3.org/1999/xlink" content-type="dwc:locality" xlink:type="simple">PailongXiang, Polonggou</named-content>; verbatimCoordinates: <named-content xmlns:xlink="http://www.w3.org/1999/xlink" content-type="dwc:verbatimCoordinates" xlink:type="simple"><named-content content-type="dwc:verbatimCoordinates" xlink:type="simple">30°1'13"N, 94°59'48"E</named-content></named-content>; <bold>Identification:</bold> identifiedBy: <named-content xmlns:xlink="http://www.w3.org/1999/xlink" content-type="dwc:identifiedBy" xlink:type="simple">Jiachen Zhu</named-content>; dateIdentified: <named-content xmlns:xlink="http://www.w3.org/1999/xlink" content-type="dwc:dateIdentified" xlink:type="simple">2020</named-content>; <bold>Event:</bold> samplingProtocol: <named-content xmlns:xlink="http://www.w3.org/1999/xlink" content-type="dwc:samplingProtocol" xlink:type="simple">malaise trap</named-content>; startDayOfYear: <named-content xmlns:xlink="http://www.w3.org/1999/xlink" content-type="dwc:startDayOfYear" xlink:type="simple">1/8/2019</named-content>; endDayOfYear: <named-content xmlns:xlink="http://www.w3.org/1999/xlink" content-type="dwc:endDayOfYear" xlink:type="simple">16/8/2019</named-content>; <bold>Record Level:</bold> collectionCode: <named-content xmlns:xlink="http://www.w3.org/1999/xlink" content-type="dwc:collectionCode" xlink:type="simple">Insects</named-content>; basisOfRecord: <named-content xmlns:xlink="http://www.w3.org/1999/xlink" content-type="dwc:basisOfRecord" xlink:type="simple">PreservedSpecimen</named-content></p></list-item><list-item><p><bold>Type status:</bold> <named-content xmlns:xlink="http://www.w3.org/1999/xlink" content-type="dwc:typeStatus" xlink:type="simple">Other material</named-content>. <bold>Occurrence:</bold> recordedBy: <named-content xmlns:xlink="http://www.w3.org/1999/xlink" content-type="dwc:recordedBy" xlink:type="simple">Lang YI</named-content>; individualCount: <named-content xmlns:xlink="http://www.w3.org/1999/xlink" content-type="dwc:individualCount" xlink:type="simple">1</named-content>; sex: <named-content xmlns:xlink="http://www.w3.org/1999/xlink" content-type="dwc:sex" xlink:type="simple">female</named-content>; lifeStage: <named-content xmlns:xlink="http://www.w3.org/1999/xlink" content-type="dwc:lifeStage" xlink:type="simple">adult</named-content>; occurrenceID: <named-content xmlns:xlink="http://www.w3.org/1999/xlink" content-type="dwc:occurrenceID" xlink:type="simple">28DB30D9-542B-5755-A080-6175E4EDBA0E</named-content>; <bold>Taxon:</bold> scientificName: <named-content xmlns:xlink="http://www.w3.org/1999/xlink" content-type="dwc:scientificName" xlink:type="simple"><tp:taxon-name><tp:taxon-name-part taxon-name-part-type="genus" reg="Eurymeros">Eurymeros</tp:taxon-name-part><tp:taxon-name-part taxon-name-part-type="species" reg="tumespiraculum">tumespiraculum</tp:taxon-name-part></tp:taxon-name></named-content>; class: <named-content xmlns:xlink="http://www.w3.org/1999/xlink" content-type="dwc:class" xlink:type="simple"><tp:taxon-name><tp:taxon-name-part taxon-name-part-type="class">Insecta</tp:taxon-name-part></tp:taxon-name></named-content>; order: <named-content xmlns:xlink="http://www.w3.org/1999/xlink" content-type="dwc:order" xlink:type="simple"><tp:taxon-name><tp:taxon-name-part taxon-name-part-type="order">Hymenopetra</tp:taxon-name-part></tp:taxon-name></named-content>; family: <named-content xmlns:xlink="http://www.w3.org/1999/xlink" content-type="dwc:family" xlink:type="simple"><tp:taxon-name><tp:taxon-name-part taxon-name-part-type="family">Braconidae</tp:taxon-name-part></tp:taxon-name></named-content>; genus: <named-content xmlns:xlink="http://www.w3.org/1999/xlink" content-type="dwc:genus" xlink:type="simple"><tp:taxon-name><tp:taxon-name-part taxon-name-part-type="genus">Eurymeros</tp:taxon-name-part></tp:taxon-name></named-content>; specificEpithet: <named-content xmlns:xlink="http://www.w3.org/1999/xlink" content-type="dwc:specificEpithet" xlink:type="simple"><tp:taxon-name><tp:taxon-name-part taxon-name-part-type="genus" reg="Eurymeros"/><tp:taxon-name-part taxon-name-part-type="species" reg="tumespiraculum">tumespiraculum</tp:taxon-name-part></tp:taxon-name></named-content>; <bold>Location:</bold> country: <named-content xmlns:xlink="http://www.w3.org/1999/xlink" content-type="dwc:country" xlink:type="simple">China</named-content>; stateProvince: <named-content xmlns:xlink="http://www.w3.org/1999/xlink" content-type="dwc:stateProvince" xlink:type="simple">Yunnan</named-content>; locality: <named-content xmlns:xlink="http://www.w3.org/1999/xlink" content-type="dwc:locality" xlink:type="simple">Gaoligong Mountain</named-content>; verbatimElevation: <named-content xmlns:xlink="http://www.w3.org/1999/xlink" content-type="dwc:verbatimElevation" xlink:type="simple">1373 m</named-content>; verbatimCoordinates: <named-content xmlns:xlink="http://www.w3.org/1999/xlink" content-type="dwc:verbatimCoordinates" xlink:type="simple"><named-content content-type="dwc:verbatimCoordinates" xlink:type="simple">25°18′36.08″N, 98°47′40.65″E</named-content></named-content>; <bold>Identification:</bold> identifiedBy: <named-content xmlns:xlink="http://www.w3.org/1999/xlink" content-type="dwc:identifiedBy" xlink:type="simple">Shuqiang Fang</named-content>; dateIdentified: <named-content xmlns:xlink="http://www.w3.org/1999/xlink" content-type="dwc:dateIdentified" xlink:type="simple">2022</named-content>; <bold>Event:</bold> samplingProtocol: <named-content xmlns:xlink="http://www.w3.org/1999/xlink" content-type="dwc:samplingProtocol" xlink:type="simple">malaise trap</named-content>; startDayOfYear: <named-content xmlns:xlink="http://www.w3.org/1999/xlink" content-type="dwc:startDayOfYear" xlink:type="simple">30/10/2019</named-content>; endDayOfYear: <named-content xmlns:xlink="http://www.w3.org/1999/xlink" content-type="dwc:endDayOfYear" xlink:type="simple">15/11/2021</named-content>; <bold>Record Level:</bold> collectionCode: <named-content xmlns:xlink="http://www.w3.org/1999/xlink" content-type="dwc:collectionCode" xlink:type="simple">Insects</named-content>; basisOfRecord: <named-content xmlns:xlink="http://www.w3.org/1999/xlink" content-type="dwc:basisOfRecord" xlink:type="simple">PreservedSpecimen</named-content></p></list-item><list-item><p><bold>Type status:</bold> <named-content xmlns:xlink="http://www.w3.org/1999/xlink" content-type="dwc:typeStatus" xlink:type="simple">Other material</named-content>. <bold>Occurrence:</bold> recordedBy: <named-content xmlns:xlink="http://www.w3.org/1999/xlink" content-type="dwc:recordedBy" xlink:type="simple">Lang YI</named-content>; individualCount: <named-content xmlns:xlink="http://www.w3.org/1999/xlink" content-type="dwc:individualCount" xlink:type="simple">1</named-content>; sex: <named-content xmlns:xlink="http://www.w3.org/1999/xlink" content-type="dwc:sex" xlink:type="simple">female</named-content>; lifeStage: <named-content xmlns:xlink="http://www.w3.org/1999/xlink" content-type="dwc:lifeStage" xlink:type="simple">adult</named-content>; occurrenceID: <named-content xmlns:xlink="http://www.w3.org/1999/xlink" content-type="dwc:occurrenceID" xlink:type="simple">96E037E0-D033-56FB-AC1F-F1A90764657A</named-content>; <bold>Taxon:</bold> scientificName: <named-content xmlns:xlink="http://www.w3.org/1999/xlink" content-type="dwc:scientificName" xlink:type="simple"><tp:taxon-name><tp:taxon-name-part taxon-name-part-type="genus" reg="Eurymeros">Eurymeros</tp:taxon-name-part><tp:taxon-name-part taxon-name-part-type="species" reg="tumespiraculum">tumespiraculum</tp:taxon-name-part></tp:taxon-name></named-content>; class: <named-content xmlns:xlink="http://www.w3.org/1999/xlink" content-type="dwc:class" xlink:type="simple"><tp:taxon-name><tp:taxon-name-part taxon-name-part-type="class">Insecta</tp:taxon-name-part></tp:taxon-name></named-content>; order: <named-content xmlns:xlink="http://www.w3.org/1999/xlink" content-type="dwc:order" xlink:type="simple"><tp:taxon-name><tp:taxon-name-part taxon-name-part-type="order">Hymenopetra</tp:taxon-name-part></tp:taxon-name></named-content>; family: <named-content xmlns:xlink="http://www.w3.org/1999/xlink" content-type="dwc:family" xlink:type="simple"><tp:taxon-name><tp:taxon-name-part taxon-name-part-type="family">Braconidae</tp:taxon-name-part></tp:taxon-name></named-content>; genus: <named-content xmlns:xlink="http://www.w3.org/1999/xlink" content-type="dwc:genus" xlink:type="simple"><tp:taxon-name><tp:taxon-name-part taxon-name-part-type="genus">Eurymeros</tp:taxon-name-part></tp:taxon-name></named-content>; specificEpithet: <named-content xmlns:xlink="http://www.w3.org/1999/xlink" content-type="dwc:specificEpithet" xlink:type="simple"><tp:taxon-name><tp:taxon-name-part taxon-name-part-type="genus" reg="Eurymeros"/><tp:taxon-name-part taxon-name-part-type="species" reg="tumespiraculum">tumespiraculum</tp:taxon-name-part></tp:taxon-name></named-content>; <bold>Location:</bold> country: <named-content xmlns:xlink="http://www.w3.org/1999/xlink" content-type="dwc:country" xlink:type="simple">China</named-content>; stateProvince: <named-content xmlns:xlink="http://www.w3.org/1999/xlink" content-type="dwc:stateProvince" xlink:type="simple">Yunnan</named-content>; locality: <named-content xmlns:xlink="http://www.w3.org/1999/xlink" content-type="dwc:locality" xlink:type="simple">Gaoligong Mountain</named-content>; verbatimElevation: <named-content xmlns:xlink="http://www.w3.org/1999/xlink" content-type="dwc:verbatimElevation" xlink:type="simple">1373 m</named-content>; verbatimCoordinates: <named-content xmlns:xlink="http://www.w3.org/1999/xlink" content-type="dwc:verbatimCoordinates" xlink:type="simple"><named-content content-type="dwc:verbatimCoordinates" xlink:type="simple">25°18′36.08″N, 98°47′40.65″E</named-content></named-content>; <bold>Identification:</bold> identifiedBy: <named-content xmlns:xlink="http://www.w3.org/1999/xlink" content-type="dwc:identifiedBy" xlink:type="simple">Shuqiang Fang</named-content>; dateIdentified: <named-content xmlns:xlink="http://www.w3.org/1999/xlink" content-type="dwc:dateIdentified" xlink:type="simple">2022</named-content>; <bold>Event:</bold> samplingProtocol: <named-content xmlns:xlink="http://www.w3.org/1999/xlink" content-type="dwc:samplingProtocol" xlink:type="simple">malaise trap</named-content>; startDayOfYear: <named-content xmlns:xlink="http://www.w3.org/1999/xlink" content-type="dwc:startDayOfYear" xlink:type="simple">15/11/2021</named-content>; endDayOfYear: <named-content xmlns:xlink="http://www.w3.org/1999/xlink" content-type="dwc:endDayOfYear" xlink:type="simple">30/11/2021</named-content>; <bold>Record Level:</bold> collectionCode: <named-content xmlns:xlink="http://www.w3.org/1999/xlink" content-type="dwc:collectionCode" xlink:type="simple">Insects</named-content>; basisOfRecord: <named-content xmlns:xlink="http://www.w3.org/1999/xlink" content-type="dwc:basisOfRecord" xlink:type="simple">PreservedSpecimen</named-content></p></list-item><list-item><p><bold>Type status:</bold> <named-content xmlns:xlink="http://www.w3.org/1999/xlink" content-type="dwc:typeStatus" xlink:type="simple">Other material</named-content>. <bold>Occurrence:</bold> recordedBy: <named-content xmlns:xlink="http://www.w3.org/1999/xlink" content-type="dwc:recordedBy" xlink:type="simple">Lang YI</named-content>; individualCount: <named-content xmlns:xlink="http://www.w3.org/1999/xlink" content-type="dwc:individualCount" xlink:type="simple">1</named-content>; sex: <named-content xmlns:xlink="http://www.w3.org/1999/xlink" content-type="dwc:sex" xlink:type="simple">female</named-content>; lifeStage: <named-content xmlns:xlink="http://www.w3.org/1999/xlink" content-type="dwc:lifeStage" xlink:type="simple">adult</named-content>; occurrenceID: <named-content xmlns:xlink="http://www.w3.org/1999/xlink" content-type="dwc:occurrenceID" xlink:type="simple">6082BB23-AA5A-5B77-916C-43154E4177CA</named-content>; <bold>Taxon:</bold> scientificName: <named-content xmlns:xlink="http://www.w3.org/1999/xlink" content-type="dwc:scientificName" xlink:type="simple"><tp:taxon-name><tp:taxon-name-part taxon-name-part-type="genus" reg="Eurymeros">Eurymeros</tp:taxon-name-part><tp:taxon-name-part taxon-name-part-type="species" reg="tumespiraculum">tumespiraculum</tp:taxon-name-part></tp:taxon-name></named-content>; class: <named-content xmlns:xlink="http://www.w3.org/1999/xlink" content-type="dwc:class" xlink:type="simple"><tp:taxon-name><tp:taxon-name-part taxon-name-part-type="class">Insecta</tp:taxon-name-part></tp:taxon-name></named-content>; order: <named-content xmlns:xlink="http://www.w3.org/1999/xlink" content-type="dwc:order" xlink:type="simple"><tp:taxon-name><tp:taxon-name-part taxon-name-part-type="order">Hymenopetra</tp:taxon-name-part></tp:taxon-name></named-content>; family: <named-content xmlns:xlink="http://www.w3.org/1999/xlink" content-type="dwc:family" xlink:type="simple"><tp:taxon-name><tp:taxon-name-part taxon-name-part-type="family">Braconidae</tp:taxon-name-part></tp:taxon-name></named-content>; genus: <named-content xmlns:xlink="http://www.w3.org/1999/xlink" content-type="dwc:genus" xlink:type="simple"><tp:taxon-name><tp:taxon-name-part taxon-name-part-type="genus">Eurymeros</tp:taxon-name-part></tp:taxon-name></named-content>; specificEpithet: <named-content xmlns:xlink="http://www.w3.org/1999/xlink" content-type="dwc:specificEpithet" xlink:type="simple"><tp:taxon-name><tp:taxon-name-part taxon-name-part-type="genus" reg="Eurymeros"/><tp:taxon-name-part taxon-name-part-type="species" reg="tumespiraculum">tumespiraculum</tp:taxon-name-part></tp:taxon-name></named-content>; <bold>Location:</bold> country: <named-content xmlns:xlink="http://www.w3.org/1999/xlink" content-type="dwc:country" xlink:type="simple">China</named-content>; stateProvince: <named-content xmlns:xlink="http://www.w3.org/1999/xlink" content-type="dwc:stateProvince" xlink:type="simple">Yunnan</named-content>; locality: <named-content xmlns:xlink="http://www.w3.org/1999/xlink" content-type="dwc:locality" xlink:type="simple">Gaoligong Mountain</named-content>; verbatimElevation: <named-content xmlns:xlink="http://www.w3.org/1999/xlink" content-type="dwc:verbatimElevation" xlink:type="simple">1373 m</named-content>; verbatimCoordinates: <named-content xmlns:xlink="http://www.w3.org/1999/xlink" content-type="dwc:verbatimCoordinates" xlink:type="simple"><named-content content-type="dwc:verbatimCoordinates" xlink:type="simple">25°18′36.08″N, 98°47′40.65″E</named-content></named-content>; <bold>Identification:</bold> identifiedBy: <named-content xmlns:xlink="http://www.w3.org/1999/xlink" content-type="dwc:identifiedBy" xlink:type="simple">Shuqiang Fang</named-content>; dateIdentified: <named-content xmlns:xlink="http://www.w3.org/1999/xlink" content-type="dwc:dateIdentified" xlink:type="simple">2022</named-content>; <bold>Event:</bold> samplingProtocol: <named-content xmlns:xlink="http://www.w3.org/1999/xlink" content-type="dwc:samplingProtocol" xlink:type="simple">malaise trap</named-content>; startDayOfYear: <named-content xmlns:xlink="http://www.w3.org/1999/xlink" content-type="dwc:startDayOfYear" xlink:type="simple">15/03/2020</named-content>; endDayOfYear: <named-content xmlns:xlink="http://www.w3.org/1999/xlink" content-type="dwc:endDayOfYear" xlink:type="simple">30/03/2020</named-content>; <bold>Record Level:</bold> collectionCode: <named-content xmlns:xlink="http://www.w3.org/1999/xlink" content-type="dwc:collectionCode" xlink:type="simple">Insects</named-content>; basisOfRecord: <named-content xmlns:xlink="http://www.w3.org/1999/xlink" content-type="dwc:basisOfRecord" xlink:type="simple">PreservedSpecimen</named-content></p></list-item><list-item><p><bold>Type status:</bold> <named-content xmlns:xlink="http://www.w3.org/1999/xlink" content-type="dwc:typeStatus" xlink:type="simple">Other material</named-content>. <bold>Occurrence:</bold> recordedBy: <named-content xmlns:xlink="http://www.w3.org/1999/xlink" content-type="dwc:recordedBy" xlink:type="simple">Lang YI</named-content>; individualCount: <named-content xmlns:xlink="http://www.w3.org/1999/xlink" content-type="dwc:individualCount" xlink:type="simple">2</named-content>; sex: <named-content xmlns:xlink="http://www.w3.org/1999/xlink" content-type="dwc:sex" xlink:type="simple">female</named-content>; lifeStage: <named-content xmlns:xlink="http://www.w3.org/1999/xlink" content-type="dwc:lifeStage" xlink:type="simple">adult</named-content>; occurrenceID: <named-content xmlns:xlink="http://www.w3.org/1999/xlink" content-type="dwc:occurrenceID" xlink:type="simple">EA994528-6742-5240-AC6A-E8B2DDCE91E3</named-content>; <bold>Taxon:</bold> scientificName: <named-content xmlns:xlink="http://www.w3.org/1999/xlink" content-type="dwc:scientificName" xlink:type="simple"><tp:taxon-name><tp:taxon-name-part taxon-name-part-type="genus" reg="Eurymeros">Eurymeros</tp:taxon-name-part><tp:taxon-name-part taxon-name-part-type="species" reg="tumespiraculum">tumespiraculum</tp:taxon-name-part></tp:taxon-name></named-content>; class: <named-content xmlns:xlink="http://www.w3.org/1999/xlink" content-type="dwc:class" xlink:type="simple"><tp:taxon-name><tp:taxon-name-part taxon-name-part-type="class">Insecta</tp:taxon-name-part></tp:taxon-name></named-content>; order: <named-content xmlns:xlink="http://www.w3.org/1999/xlink" content-type="dwc:order" xlink:type="simple"><tp:taxon-name><tp:taxon-name-part taxon-name-part-type="order">Hymenopetra</tp:taxon-name-part></tp:taxon-name></named-content>; family: <named-content xmlns:xlink="http://www.w3.org/1999/xlink" content-type="dwc:family" xlink:type="simple"><tp:taxon-name><tp:taxon-name-part taxon-name-part-type="family">Braconidae</tp:taxon-name-part></tp:taxon-name></named-content>; genus: <named-content xmlns:xlink="http://www.w3.org/1999/xlink" content-type="dwc:genus" xlink:type="simple"><tp:taxon-name><tp:taxon-name-part taxon-name-part-type="genus">Eurymeros</tp:taxon-name-part></tp:taxon-name></named-content>; specificEpithet: <named-content xmlns:xlink="http://www.w3.org/1999/xlink" content-type="dwc:specificEpithet" xlink:type="simple"><tp:taxon-name><tp:taxon-name-part taxon-name-part-type="genus" reg="Eurymeros"/><tp:taxon-name-part taxon-name-part-type="species" reg="tumespiraculum">tumespiraculum</tp:taxon-name-part></tp:taxon-name></named-content>; <bold>Location:</bold> country: <named-content xmlns:xlink="http://www.w3.org/1999/xlink" content-type="dwc:country" xlink:type="simple">China</named-content>; stateProvince: <named-content xmlns:xlink="http://www.w3.org/1999/xlink" content-type="dwc:stateProvince" xlink:type="simple">Yunnan</named-content>; locality: <named-content xmlns:xlink="http://www.w3.org/1999/xlink" content-type="dwc:locality" xlink:type="simple">Gaoligong Mountain</named-content>; verbatimElevation: <named-content xmlns:xlink="http://www.w3.org/1999/xlink" content-type="dwc:verbatimElevation" xlink:type="simple">1373 m</named-content>; verbatimCoordinates: <named-content xmlns:xlink="http://www.w3.org/1999/xlink" content-type="dwc:verbatimCoordinates" xlink:type="simple"><named-content content-type="dwc:verbatimCoordinates" xlink:type="simple">25°18′36.08″N, 98°47′40.65″E</named-content></named-content>; <bold>Identification:</bold> identifiedBy: <named-content xmlns:xlink="http://www.w3.org/1999/xlink" content-type="dwc:identifiedBy" xlink:type="simple">Shuqiang Fang</named-content>; dateIdentified: <named-content xmlns:xlink="http://www.w3.org/1999/xlink" content-type="dwc:dateIdentified" xlink:type="simple">2022</named-content>; <bold>Event:</bold> samplingProtocol: <named-content xmlns:xlink="http://www.w3.org/1999/xlink" content-type="dwc:samplingProtocol" xlink:type="simple">malaise trap</named-content>; startDayOfYear: <named-content xmlns:xlink="http://www.w3.org/1999/xlink" content-type="dwc:startDayOfYear" xlink:type="simple">30/06/2020</named-content>; endDayOfYear: <named-content xmlns:xlink="http://www.w3.org/1999/xlink" content-type="dwc:endDayOfYear" xlink:type="simple">15/07/2020</named-content>; <bold>Record Level:</bold> collectionCode: <named-content xmlns:xlink="http://www.w3.org/1999/xlink" content-type="dwc:collectionCode" xlink:type="simple">Insects</named-content>; basisOfRecord: <named-content xmlns:xlink="http://www.w3.org/1999/xlink" content-type="dwc:basisOfRecord" xlink:type="simple">PreservedSpecimen</named-content></p></list-item></list></tp:treatment-sec><tp:treatment-sec sec-type="Description"><title>Description</title><p>Female, Length of body 3.8–4.3 mm (excluding ovipositor; Figs <xref ref-type="fig" rid="F8365514">1</xref><xref ref-type="fig" rid="F8365519">a</xref>, <xref ref-type="fig" rid="F8365540">3</xref><xref ref-type="fig" rid="F8365545">a</xref>), of fore-wing 3.0–4.1 mm.</p><p><bold>Head</bold>. Transverse, width of head 1.8–2.2 times its lateral length in dorsal view (Figs <xref ref-type="fig" rid="F8365514">1</xref><xref ref-type="fig" rid="F8365522">d</xref>, <xref ref-type="fig" rid="F8365540">3</xref><xref ref-type="fig" rid="F8365548">d</xref>); antenna complete, one with 28 segments and the other one with 27 segments (Fig. <xref ref-type="fig" rid="F8365514">1</xref><xref ref-type="fig" rid="F8365519">a</xref>). The length of antenna 0.8 times as long as the body; third segment (including annellus) 1.5–1.6 times longer than fourth segment, length of third and fourth segments 3.4–4.0 and 1.9–2.3 times their width, respectively (Fig. <xref ref-type="fig" rid="F8365514">1</xref><xref ref-type="fig" rid="F8365520">b</xref>); length of maxillary palp 1.9 times the height of head (Fig. <xref ref-type="fig" rid="F8365540">3</xref><xref ref-type="fig" rid="F8365546">b</xref>); eye in dorsal view 1.8–2.25 times as long as temple (Figs <xref ref-type="fig" rid="F8365514">1</xref><xref ref-type="fig" rid="F8365522">d</xref>, <xref ref-type="fig" rid="F8365540">3</xref><xref ref-type="fig" rid="F8365548">d</xref>); eye in lateral view 1.4–1.5 times higher than wide (Figs <xref ref-type="fig" rid="F8365514">1</xref><xref ref-type="fig" rid="F8365521">c</xref>, <xref ref-type="fig" rid="F8365540">3</xref><xref ref-type="fig" rid="F8365547">c</xref>); frons largely smooth; vertex and temple smooth; OOL:diameter of ocellus: POL = 5–8:2.3–5:3; face 1–1.3 times wider than high, rather convex medially and coarsely punctate; clypeus wide, near rectangle, smooth and finely rugose apical, distinctly separated from face in colouration (Figs <xref ref-type="fig" rid="F8365514">1</xref><xref ref-type="fig" rid="F8365520">b</xref>, <xref ref-type="fig" rid="F8365540">3</xref><xref ref-type="fig" rid="F8365546">b</xref>); malar space absent; mandible with 3 teeth, dorsal tooth enlarged, lobe-shaped (Figs <xref ref-type="fig" rid="F8365514">1</xref><xref ref-type="fig" rid="F8365521">c</xref>, <xref ref-type="fig" rid="F8365551">4</xref><xref ref-type="fig" rid="F8365561">f</xref>), ventral tooth medium-sized and lobe-shaped, middle tooth small and slightly acute, with minute incision between first and second teeth, medial length of mandible 0.9–1.2 times its maximum width.</p><p><bold>Mesosoma</bold>. Length of mesosoma 1.5–1.6 times its height in lateral view (Figs <xref ref-type="fig" rid="F8365514">1</xref><xref ref-type="fig" rid="F8365523">e</xref>, <xref ref-type="fig" rid="F8365540">3</xref><xref ref-type="fig" rid="F8365549">e</xref>); medio-anteriorly pronotum inconspicuously crenulate, remainder of pronotum smooth (Figs <xref ref-type="fig" rid="F8365514">1</xref><xref ref-type="fig" rid="F8365524">f</xref>, <xref ref-type="fig" rid="F8365540">3</xref><xref ref-type="fig" rid="F8365550">f</xref>); epicnemial area rugose; precoxal sulcus crenulate and groove gradually deeper, not reaching middle coxa; pleural sulcus narrowly crenulated ventrally; episternal scrobe round and deep; metapleuron largely smooth medially, but slightly crenulated ventrally (Figs <xref ref-type="fig" rid="F8365514">1</xref><xref ref-type="fig" rid="F8365523">e</xref>, <xref ref-type="fig" rid="F8365540">3</xref><xref ref-type="fig" rid="F8365549">e</xref>); mesoscutum smooth with median oval depression situated a little above the posterior margin in the apical half; notauli present anterior one fourth, shallow; scutellum smooth, scutellar sulcus deep, with one longitudinal carina, sulcus 3.3 times wider than its maximum length (Figs <xref ref-type="fig" rid="F8365514">1</xref><xref ref-type="fig" rid="F8365524">f</xref>, <xref ref-type="fig" rid="F8365540">3</xref><xref ref-type="fig" rid="F8365550">f</xref>); surface of propodeum distinctly rugose at middle, with a medio-longitudinal carina present at basal 0.3–0.5 of propodeum, areola present posteriorly, but with coarsely rugose-reticulation (Fig. <xref ref-type="fig" rid="F8365551">4</xref><xref ref-type="fig" rid="F8365556">a</xref>).</p><p><bold>Wings</bold> (Figs <xref ref-type="fig" rid="F8365529">2</xref><xref ref-type="fig" rid="F8365534">a</xref>, <xref ref-type="fig" rid="F8365551">4</xref><xref ref-type="fig" rid="F8365557">b</xref>). Pterostigma wide, 5.0–­5.1 times longer than its maximum width. Vein r issuing from middle of pterostigma. r:3-SR:SR1 = 4:16–19:28–39; 1-SR+M not or slightly sinuate; SR1 curved; r 0.6 times as long as width of pterostigma; 2-SR of fore-wing slightly antefurcal or distinctly antefurcal; 1-CU1:2-CU1 = 1: 6–6.5; 3-CU1 distinctly longer than CU1b; 2-SR:3-SR:r-m = 13–15:20–22:7; m-cu postfurcal, converging to 1-M posteriorly; first subdiscal cell 4.1–4.3 times as long as wide; M+CU1 largely unsclerotised.</p><p><bold>Legs</bold>: Hind coxa rather smooth (Fig. <xref ref-type="fig" rid="F8365514">1</xref><xref ref-type="fig" rid="F8365523">e</xref>) or densely punctate (Fig. <xref ref-type="fig" rid="F8365551">4</xref><xref ref-type="fig" rid="F8365560">e</xref>), without ventro-basal tubercle, rather elongated, longer than fore and middle coxa. Hind femur distinctly widened, coarsely punctate and with long setae, with nine teeth (one large, three medium-sized, four small and one combined tooth with one medium tooth and one small tooth apically) laterally, seven medium teeth inner laterally (Figs <xref ref-type="fig" rid="F8365529">2</xref><xref ref-type="fig" rid="F8365536">c</xref>, <xref ref-type="fig" rid="F8365551">4</xref><xref ref-type="fig" rid="F8365560">e</xref>); hind basitarsus 0.34 times as long as hind tibia. Ratio of hind femur:hind tibia:hind tarsus:hind basitarsus = 1.22:1.61:1.19:0.50.</p><p><bold>Metasoma</bold>: Metasoma elongated (Figs <xref ref-type="fig" rid="F8365529">2</xref><xref ref-type="fig" rid="F8365535">b</xref>, <xref ref-type="fig" rid="F8365551">4</xref><xref ref-type="fig" rid="F8365559">d</xref>); first tergite smooth, apical two fifths with irregular longitudinal carinae, remaining tergites smooth; first tergite widened from base to apex, apical width 2.1–2.4 times longer than its basal width (Figs <xref ref-type="fig" rid="F8365529">2</xref><xref ref-type="fig" rid="F8365535">b</xref>, <xref ref-type="fig" rid="F8365551">4</xref><xref ref-type="fig" rid="F8365559">d</xref>); dorsope large and distinct; total visible length of ovipositor sheath 0.9–1.2 mm and 0.8–1 times as long as hind femur (Figs <xref ref-type="fig" rid="F8365529">2</xref><xref ref-type="fig" rid="F8365535">b</xref>, <xref ref-type="fig" rid="F8365551">4</xref><xref ref-type="fig" rid="F8365558">c</xref>).</p><p><bold>Colour</bold>. Blackish-brown (Figs <xref ref-type="fig" rid="F8365514">1</xref><xref ref-type="fig" rid="F8365519">a</xref>, <xref ref-type="fig" rid="F8365540">3</xref><xref ref-type="fig" rid="F8365545">a</xref>); mandible, posterior area of clypeus, palpi, pronotum, fore and middle legs, trochanter and trochantellus of hind legs, apical third areas of hind femur yellowish-brown; pterostigma and anterior part of veins brown, remainder of veins and wing membrane hyaline. Head black; eyes grey; whole clypeus (Fig. <xref ref-type="fig" rid="F8365514">1</xref><xref ref-type="fig" rid="F8365520">b</xref>) or only its posterior area (Fig. <xref ref-type="fig" rid="F8365540">3</xref><xref ref-type="fig" rid="F8365546">b</xref>) yellowish-brown; mandibles yellowish with dark brown margins, median tooth dark brown; palpi off white; ocelli transparent; antenna with scape and pedicel yellowish-brown and flagellum brown; mesoscutum yellowish-brown, except median depression and area around median depression brown or entirely brown (Figs <xref ref-type="fig" rid="F8365514">1</xref><xref ref-type="fig" rid="F8365524">f</xref>, <xref ref-type="fig" rid="F8365540">3</xref><xref ref-type="fig" rid="F8365550">f</xref>); scutellum and propodeum black; legs in general pale yellow to brown gradually with fore- and mid-leg coxae and trochanters yellowish-white, fore- and mid-femora and tibiae yellowish-brown, tarsi light brown, hind coxa light brown laterally to dark brown (Fig. <xref ref-type="fig" rid="F8365551">4</xref><xref ref-type="fig" rid="F8365560">e</xref>) and apical three fourths of hind femur black, basal one fourth yellowish-white and extreme basal margin brown; hind tibia gradually darker from apical one fifth pale brown to two fifths apically brown and remaining light brown, hind tarsus brown; wings hyaline with pterostigma dark brown; first tergite of metasoma black, following tergites reddish-brown dorsally and yellowish laterally; ovipositor brown.</p><p><bold>Variation</bold>: Body length (including ovipositor) 3.8−4.5 mm; antennal segments of female 25−28; 1-SR+M 0.3−0.4 mm; hind femur distinctly widened with six to nine teeth (one large, three to four teeth medium, two to four teeth small and one combined by one medium tooth and one small tooth apically) laterally, 7 medium inner teeth laterally or 6 medium teeth and one combined tooth with one medium tooth and one small inner tooth apico-laterally; lateral length of first tergite 0.4−0.5 mm.</p></tp:treatment-sec><tp:treatment-sec sec-type="Distribution"><title>Distribution</title><p>India: Himachal Pradesh: Dalhousie; China: Tibet, Yunnan. (Fig. <xref ref-type="fig" rid="F8806139">5</xref>)</p></tp:treatment-sec><tp:treatment-sec sec-type="Biology"><title>Biology</title><p>unknown</p></tp:treatment-sec><tp:treatment-sec><!--Section generated to contain objects referenced in tp:taxon-treatment.--><fig-group id="F8365514" position="float" orientation="portrait"><caption><p><italic><tp:taxon-name><tp:taxon-name-part taxon-name-part-type="genus" reg="Eurymeros">Eurymeros</tp:taxon-name-part><tp:taxon-name-part taxon-name-part-type="species" reg="tumespiraculum">tumespiraculum</tp:taxon-name-part></tp:taxon-name></italic>, female, China (Yunnan).</p></caption><fig id="F8365519" position="float" orientation="portrait"><object-id xmlns:xlink="http://www.w3.org/1999/xlink" content-type="arpha" xlink:type="simple">2BD46B00-FEB0-5D81-BB5D-F989F52634A2</object-id><object-id xmlns:xlink="http://www.w3.org/1999/xlink" content-type="doi" xlink:type="simple">10.3897/BDJ.11.e100784.figure1a</object-id><label>Figure 1a.</label><caption><p>habitus, dorsal aspect;</p></caption><graphic xmlns:xlink="http://www.w3.org/1999/xlink" xlink:href="bdj-11-e100784-g001_a.png" xlink:type="simple" position="float" orientation="portrait" id="oo_795641.png"><uri content-type="original_file" xlink:type="simple">https://binary.pensoft.net/fig/795641</uri></graphic></fig><fig id="F8365520" position="float" orientation="portrait"><object-id xmlns:xlink="http://www.w3.org/1999/xlink" content-type="arpha" xlink:type="simple">9D94B6E9-12D6-5214-9013-124EF764450A</object-id><object-id xmlns:xlink="http://www.w3.org/1999/xlink" content-type="doi" xlink:type="simple">10.3897/BDJ.11.e100784.figure1b</object-id><label>Figure 1b.</label><caption><p>head, anterior aspect;</p></caption><graphic xmlns:xlink="http://www.w3.org/1999/xlink" xlink:href="bdj-11-e100784-g001_b.png" xlink:type="simple" position="float" orientation="portrait" id="oo_795642.png"><uri content-type="original_file" xlink:type="simple">https://binary.pensoft.net/fig/795642</uri></graphic></fig><fig id="F8365521" position="float" orientation="portrait"><object-id xmlns:xlink="http://www.w3.org/1999/xlink" content-type="arpha" xlink:type="simple">3B9B0535-7712-5C50-88CD-BB01EDC767CB</object-id><object-id xmlns:xlink="http://www.w3.org/1999/xlink" content-type="doi" xlink:type="simple">10.3897/BDJ.11.e100784.figure1c</object-id><label>Figure 1c.</label><caption><p>head, lateral aspect;</p></caption><graphic xmlns:xlink="http://www.w3.org/1999/xlink" xlink:href="bdj-11-e100784-g001_c.png" xlink:type="simple" position="float" orientation="portrait" id="oo_795648.png"><uri content-type="original_file" xlink:type="simple">https://binary.pensoft.net/fig/795648</uri></graphic></fig><fig id="F8365522" position="float" orientation="portrait"><object-id xmlns:xlink="http://www.w3.org/1999/xlink" content-type="arpha" xlink:type="simple">13707287-A957-5531-8265-1964B898DA20</object-id><object-id xmlns:xlink="http://www.w3.org/1999/xlink" content-type="doi" xlink:type="simple">10.3897/BDJ.11.e100784.figure1d</object-id><label>Figure 1d.</label><caption><p>head, dorsal aspect;</p></caption><graphic xmlns:xlink="http://www.w3.org/1999/xlink" xlink:href="bdj-11-e100784-g001_d.png" xlink:type="simple" position="float" orientation="portrait" id="oo_795650.png"><uri content-type="original_file" xlink:type="simple">https://binary.pensoft.net/fig/795650</uri></graphic></fig><fig id="F8365523" position="float" orientation="portrait"><object-id xmlns:xlink="http://www.w3.org/1999/xlink" content-type="arpha" xlink:type="simple">AB9C072E-0D8B-5213-93B7-225421C9B3E6</object-id><object-id xmlns:xlink="http://www.w3.org/1999/xlink" content-type="doi" xlink:type="simple">10.3897/BDJ.11.e100784.figure1e</object-id><label>Figure 1e.</label><caption><p>head and mesosoma, lateral aspect;</p></caption><graphic xmlns:xlink="http://www.w3.org/1999/xlink" xlink:href="bdj-11-e100784-g001_e.png" xlink:type="simple" position="float" orientation="portrait" id="oo_795651.png"><uri content-type="original_file" xlink:type="simple">https://binary.pensoft.net/fig/795651</uri></graphic></fig><fig id="F8365524" position="float" orientation="portrait"><object-id xmlns:xlink="http://www.w3.org/1999/xlink" content-type="arpha" xlink:type="simple">27F2738A-2873-5646-81D9-76ABB8C554EB</object-id><object-id xmlns:xlink="http://www.w3.org/1999/xlink" content-type="doi" xlink:type="simple">10.3897/BDJ.11.e100784.figure1f</object-id><label>Figure 1f.</label><caption><p>mesosoma, dorsal aspect.</p></caption><graphic xmlns:xlink="http://www.w3.org/1999/xlink" xlink:href="bdj-11-e100784-g001_f.png" xlink:type="simple" position="float" orientation="portrait" id="oo_795657.png"><uri content-type="original_file" xlink:type="simple">https://binary.pensoft.net/fig/795657</uri></graphic></fig></fig-group><fig id="F8365519" position="float" orientation="portrait"><object-id xmlns:xlink="http://www.w3.org/1999/xlink" content-type="arpha" xlink:type="simple">2BD46B00-FEB0-5D81-BB5D-F989F52634A2</object-id><object-id xmlns:xlink="http://www.w3.org/1999/xlink" content-type="doi" xlink:type="simple">10.3897/BDJ.11.e100784.figure1a</object-id><label>Figure 1a.</label><caption><p>habitus, dorsal aspect;</p></caption><graphic xmlns:xlink="http://www.w3.org/1999/xlink" xlink:href="bdj-11-e100784-g001_a.png" xlink:type="simple" position="float" orientation="portrait" id="oo_795641.png"><uri content-type="original_file" xlink:type="simple">https://binary.pensoft.net/fig/795641</uri></graphic></fig><fig-group id="F8365540" position="float" orientation="portrait"><caption><p><italic><tp:taxon-name><tp:taxon-name-part taxon-name-part-type="genus" reg="Eurymeros">Eurymeros</tp:taxon-name-part><tp:taxon-name-part taxon-name-part-type="species" reg="tumespiraculum">tumespiraculum</tp:taxon-name-part></tp:taxon-name></italic>, China (Tibet).</p></caption><fig id="F8365545" position="float" orientation="portrait"><object-id xmlns:xlink="http://www.w3.org/1999/xlink" content-type="arpha" xlink:type="simple">645FF7DC-367F-522D-AFEE-18F9165DB720</object-id><object-id xmlns:xlink="http://www.w3.org/1999/xlink" content-type="doi" xlink:type="simple">10.3897/BDJ.11.e100784.figure3a</object-id><label>Figure 3a.</label><caption><p>habitus, lateral aspect;</p></caption><graphic xmlns:xlink="http://www.w3.org/1999/xlink" xlink:href="bdj-11-e100784-g003_a.jpg" xlink:type="simple" position="float" orientation="portrait" id="oo_795659.jpg"><uri content-type="original_file" xlink:type="simple">https://binary.pensoft.net/fig/795659</uri></graphic></fig><fig id="F8365546" position="float" orientation="portrait"><object-id xmlns:xlink="http://www.w3.org/1999/xlink" content-type="arpha" xlink:type="simple">A467882A-1B47-5277-8FA9-DD9E56E270EA</object-id><object-id xmlns:xlink="http://www.w3.org/1999/xlink" content-type="doi" xlink:type="simple">10.3897/BDJ.11.e100784.figure3b</object-id><label>Figure 3b.</label><caption><p>head and palpi, anterior aspect;</p></caption><graphic xmlns:xlink="http://www.w3.org/1999/xlink" xlink:href="bdj-11-e100784-g003_b.png" xlink:type="simple" position="float" orientation="portrait" id="oo_795660.png"><uri content-type="original_file" xlink:type="simple">https://binary.pensoft.net/fig/795660</uri></graphic></fig><fig id="F8365547" position="float" orientation="portrait"><object-id xmlns:xlink="http://www.w3.org/1999/xlink" content-type="arpha" xlink:type="simple">0CCFFAA4-1850-5AF3-9A79-A38E431DEE72</object-id><object-id xmlns:xlink="http://www.w3.org/1999/xlink" content-type="doi" xlink:type="simple">10.3897/BDJ.11.e100784.figure3c</object-id><label>Figure 3c.</label><caption><p>head lateral aspect;</p></caption><graphic xmlns:xlink="http://www.w3.org/1999/xlink" xlink:href="bdj-11-e100784-g003_c.png" xlink:type="simple" position="float" orientation="portrait" id="oo_795661.png"><uri content-type="original_file" xlink:type="simple">https://binary.pensoft.net/fig/795661</uri></graphic></fig><fig id="F8365548" position="float" orientation="portrait"><object-id xmlns:xlink="http://www.w3.org/1999/xlink" content-type="arpha" xlink:type="simple">5C4989A5-D571-5A24-86E3-23679673BF3C</object-id><object-id xmlns:xlink="http://www.w3.org/1999/xlink" content-type="doi" xlink:type="simple">10.3897/BDJ.11.e100784.figure3d</object-id><label>Figure 3d.</label><caption><p>head, dorsal aspect;</p></caption><graphic xmlns:xlink="http://www.w3.org/1999/xlink" xlink:href="bdj-11-e100784-g003_d.png" xlink:type="simple" position="float" orientation="portrait" id="oo_795662.png"><uri content-type="original_file" xlink:type="simple">https://binary.pensoft.net/fig/795662</uri></graphic></fig><fig id="F8365549" position="float" orientation="portrait"><object-id xmlns:xlink="http://www.w3.org/1999/xlink" content-type="arpha" xlink:type="simple">2233B1C7-0DFE-5B4A-8418-9DCD7B9757FE</object-id><object-id xmlns:xlink="http://www.w3.org/1999/xlink" content-type="doi" xlink:type="simple">10.3897/BDJ.11.e100784.figure3e</object-id><label>Figure 3e.</label><caption><p>mesosoma, lateral aspect;</p></caption><graphic xmlns:xlink="http://www.w3.org/1999/xlink" xlink:href="bdj-11-e100784-g003_e.png" xlink:type="simple" position="float" orientation="portrait" id="oo_795663.png"><uri content-type="original_file" xlink:type="simple">https://binary.pensoft.net/fig/795663</uri></graphic></fig><fig id="F8365550" position="float" orientation="portrait"><object-id xmlns:xlink="http://www.w3.org/1999/xlink" content-type="arpha" xlink:type="simple">C86583A9-652D-5A17-A1A6-10AE1A64CD39</object-id><object-id xmlns:xlink="http://www.w3.org/1999/xlink" content-type="doi" xlink:type="simple">10.3897/BDJ.11.e100784.figure3f</object-id><label>Figure 3f.</label><caption><p>mesosoma, dorsal aspect.</p></caption><graphic xmlns:xlink="http://www.w3.org/1999/xlink" xlink:href="bdj-11-e100784-g003_f.png" xlink:type="simple" position="float" orientation="portrait" id="oo_795664.png"><uri content-type="original_file" xlink:type="simple">https://binary.pensoft.net/fig/795664</uri></graphic></fig></fig-group><fig id="F8365545" position="float" orientation="portrait"><object-id xmlns:xlink="http://www.w3.org/1999/xlink" content-type="arpha" xlink:type="simple">645FF7DC-367F-522D-AFEE-18F9165DB720</object-id><object-id xmlns:xlink="http://www.w3.org/1999/xlink" content-type="doi" xlink:type="simple">10.3897/BDJ.11.e100784.figure3a</object-id><label>Figure 3a.</label><caption><p>habitus, lateral aspect;</p></caption><graphic xmlns:xlink="http://www.w3.org/1999/xlink" xlink:href="bdj-11-e100784-g003_a.jpg" xlink:type="simple" position="float" orientation="portrait" id="oo_795659.jpg"><uri content-type="original_file" xlink:type="simple">https://binary.pensoft.net/fig/795659</uri></graphic></fig><fig id="F8365522" position="float" orientation="portrait"><object-id xmlns:xlink="http://www.w3.org/1999/xlink" content-type="arpha" xlink:type="simple">13707287-A957-5531-8265-1964B898DA20</object-id><object-id xmlns:xlink="http://www.w3.org/1999/xlink" content-type="doi" xlink:type="simple">10.3897/BDJ.11.e100784.figure1d</object-id><label>Figure 1d.</label><caption><p>head, dorsal aspect;</p></caption><graphic xmlns:xlink="http://www.w3.org/1999/xlink" xlink:href="bdj-11-e100784-g001_d.png" xlink:type="simple" position="float" orientation="portrait" id="oo_795650.png"><uri content-type="original_file" xlink:type="simple">https://binary.pensoft.net/fig/795650</uri></graphic></fig><fig id="F8365548" position="float" orientation="portrait"><object-id xmlns:xlink="http://www.w3.org/1999/xlink" content-type="arpha" xlink:type="simple">5C4989A5-D571-5A24-86E3-23679673BF3C</object-id><object-id xmlns:xlink="http://www.w3.org/1999/xlink" content-type="doi" xlink:type="simple">10.3897/BDJ.11.e100784.figure3d</object-id><label>Figure 3d.</label><caption><p>head, dorsal aspect;</p></caption><graphic xmlns:xlink="http://www.w3.org/1999/xlink" xlink:href="bdj-11-e100784-g003_d.png" xlink:type="simple" position="float" orientation="portrait" id="oo_795662.png"><uri content-type="original_file" xlink:type="simple">https://binary.pensoft.net/fig/795662</uri></graphic></fig><fig id="F8365520" position="float" orientation="portrait"><object-id xmlns:xlink="http://www.w3.org/1999/xlink" content-type="arpha" xlink:type="simple">9D94B6E9-12D6-5214-9013-124EF764450A</object-id><object-id xmlns:xlink="http://www.w3.org/1999/xlink" content-type="doi" xlink:type="simple">10.3897/BDJ.11.e100784.figure1b</object-id><label>Figure 1b.</label><caption><p>head, anterior aspect;</p></caption><graphic xmlns:xlink="http://www.w3.org/1999/xlink" xlink:href="bdj-11-e100784-g001_b.png" xlink:type="simple" position="float" orientation="portrait" id="oo_795642.png"><uri content-type="original_file" xlink:type="simple">https://binary.pensoft.net/fig/795642</uri></graphic></fig><fig id="F8365546" position="float" orientation="portrait"><object-id xmlns:xlink="http://www.w3.org/1999/xlink" content-type="arpha" xlink:type="simple">A467882A-1B47-5277-8FA9-DD9E56E270EA</object-id><object-id xmlns:xlink="http://www.w3.org/1999/xlink" content-type="doi" xlink:type="simple">10.3897/BDJ.11.e100784.figure3b</object-id><label>Figure 3b.</label><caption><p>head and palpi, anterior aspect;</p></caption><graphic xmlns:xlink="http://www.w3.org/1999/xlink" xlink:href="bdj-11-e100784-g003_b.png" xlink:type="simple" position="float" orientation="portrait" id="oo_795660.png"><uri content-type="original_file" xlink:type="simple">https://binary.pensoft.net/fig/795660</uri></graphic></fig><fig id="F8365521" position="float" orientation="portrait"><object-id xmlns:xlink="http://www.w3.org/1999/xlink" content-type="arpha" xlink:type="simple">3B9B0535-7712-5C50-88CD-BB01EDC767CB</object-id><object-id xmlns:xlink="http://www.w3.org/1999/xlink" content-type="doi" xlink:type="simple">10.3897/BDJ.11.e100784.figure1c</object-id><label>Figure 1c.</label><caption><p>head, lateral aspect;</p></caption><graphic xmlns:xlink="http://www.w3.org/1999/xlink" xlink:href="bdj-11-e100784-g001_c.png" xlink:type="simple" position="float" orientation="portrait" id="oo_795648.png"><uri content-type="original_file" xlink:type="simple">https://binary.pensoft.net/fig/795648</uri></graphic></fig><fig id="F8365547" position="float" orientation="portrait"><object-id xmlns:xlink="http://www.w3.org/1999/xlink" content-type="arpha" xlink:type="simple">0CCFFAA4-1850-5AF3-9A79-A38E431DEE72</object-id><object-id xmlns:xlink="http://www.w3.org/1999/xlink" content-type="doi" xlink:type="simple">10.3897/BDJ.11.e100784.figure3c</object-id><label>Figure 3c.</label><caption><p>head lateral aspect;</p></caption><graphic xmlns:xlink="http://www.w3.org/1999/xlink" xlink:href="bdj-11-e100784-g003_c.png" xlink:type="simple" position="float" orientation="portrait" id="oo_795661.png"><uri content-type="original_file" xlink:type="simple">https://binary.pensoft.net/fig/795661</uri></graphic></fig><fig-group id="F8365551" position="float" orientation="portrait"><caption><p><italic><tp:taxon-name><tp:taxon-name-part taxon-name-part-type="genus" reg="Eurymeros">Eurymeros</tp:taxon-name-part><tp:taxon-name-part taxon-name-part-type="species" reg="tumespiraculum">tumespiraculum</tp:taxon-name-part></tp:taxon-name></italic>, China (Tibet).</p></caption><fig id="F8365556" position="float" orientation="portrait"><object-id xmlns:xlink="http://www.w3.org/1999/xlink" content-type="arpha" xlink:type="simple">DF4B2D9B-FDC7-5666-9398-7F7FBF12E4AB</object-id><object-id xmlns:xlink="http://www.w3.org/1999/xlink" content-type="doi" xlink:type="simple">10.3897/BDJ.11.e100784.figure4a</object-id><label>Figure 4a.</label><caption><p>propodeum, dorsal aspect;</p></caption><graphic xmlns:xlink="http://www.w3.org/1999/xlink" xlink:href="bdj-11-e100784-g004_a.png" xlink:type="simple" position="float" orientation="portrait" id="oo_795665.png"><uri content-type="original_file" xlink:type="simple">https://binary.pensoft.net/fig/795665</uri></graphic></fig><fig id="F8365557" position="float" orientation="portrait"><object-id xmlns:xlink="http://www.w3.org/1999/xlink" content-type="arpha" xlink:type="simple">00C078FC-A5C7-5549-BB40-3CEAA9C0100C</object-id><object-id xmlns:xlink="http://www.w3.org/1999/xlink" content-type="doi" xlink:type="simple">10.3897/BDJ.11.e100784.figure4b</object-id><label>Figure 4b.</label><caption><p>wings;</p></caption><graphic xmlns:xlink="http://www.w3.org/1999/xlink" xlink:href="bdj-11-e100784-g004_b.png" xlink:type="simple" position="float" orientation="portrait" id="oo_795671.png"><uri content-type="original_file" xlink:type="simple">https://binary.pensoft.net/fig/795671</uri></graphic></fig><fig id="F8365558" position="float" orientation="portrait"><object-id xmlns:xlink="http://www.w3.org/1999/xlink" content-type="arpha" xlink:type="simple">18820ED1-BC33-5288-B4AE-D7F31311E324</object-id><object-id xmlns:xlink="http://www.w3.org/1999/xlink" content-type="doi" xlink:type="simple">10.3897/BDJ.11.e100784.figure4c</object-id><label>Figure 4c.</label><caption><p>apex of ovipositor, lateral aspect;</p></caption><graphic xmlns:xlink="http://www.w3.org/1999/xlink" xlink:href="bdj-11-e100784-g004_c.png" xlink:type="simple" position="float" orientation="portrait" id="oo_795672.png"><uri content-type="original_file" xlink:type="simple">https://binary.pensoft.net/fig/795672</uri></graphic></fig><fig id="F8365559" position="float" orientation="portrait"><object-id xmlns:xlink="http://www.w3.org/1999/xlink" content-type="arpha" xlink:type="simple">559913CC-3133-58E4-A340-44D0685AED33</object-id><object-id xmlns:xlink="http://www.w3.org/1999/xlink" content-type="doi" xlink:type="simple">10.3897/BDJ.11.e100784.figure4d</object-id><label>Figure 4d.</label><caption><p>first metasomal tergite, dorsal aspect;</p></caption><graphic xmlns:xlink="http://www.w3.org/1999/xlink" xlink:href="bdj-11-e100784-g004_d.png" xlink:type="simple" position="float" orientation="portrait" id="oo_795675.png"><uri content-type="original_file" xlink:type="simple">https://binary.pensoft.net/fig/795675</uri></graphic></fig><fig id="F8365560" position="float" orientation="portrait"><object-id xmlns:xlink="http://www.w3.org/1999/xlink" content-type="arpha" xlink:type="simple">AF9D2D58-39BD-5ED2-930C-95A35C2B2989</object-id><object-id xmlns:xlink="http://www.w3.org/1999/xlink" content-type="doi" xlink:type="simple">10.3897/BDJ.11.e100784.figure4e</object-id><label>Figure 4e.</label><graphic xmlns:xlink="http://www.w3.org/1999/xlink" xlink:href="bdj-11-e100784-g004_e.png" xlink:type="simple" position="float" orientation="portrait" id="oo_795669.png"><uri content-type="original_file" xlink:type="simple">https://binary.pensoft.net/fig/795669</uri></graphic></fig><fig id="F8365561" position="float" orientation="portrait"><object-id xmlns:xlink="http://www.w3.org/1999/xlink" content-type="arpha" xlink:type="simple">7A89C1EC-579B-526F-892C-8F0C53034DB3</object-id><object-id xmlns:xlink="http://www.w3.org/1999/xlink" content-type="doi" xlink:type="simple">10.3897/BDJ.11.e100784.figure4f</object-id><label>Figure 4f.</label><caption><p>mandible, full view on third tooth.</p></caption><graphic xmlns:xlink="http://www.w3.org/1999/xlink" xlink:href="bdj-11-e100784-g004_f.png" xlink:type="simple" position="float" orientation="portrait" id="oo_795678.png"><uri content-type="original_file" xlink:type="simple">https://binary.pensoft.net/fig/795678</uri></graphic></fig></fig-group><fig id="F8365561" position="float" orientation="portrait"><object-id xmlns:xlink="http://www.w3.org/1999/xlink" content-type="arpha" xlink:type="simple">7A89C1EC-579B-526F-892C-8F0C53034DB3</object-id><object-id xmlns:xlink="http://www.w3.org/1999/xlink" content-type="doi" xlink:type="simple">10.3897/BDJ.11.e100784.figure4f</object-id><label>Figure 4f.</label><caption><p>mandible, full view on third tooth.</p></caption><graphic xmlns:xlink="http://www.w3.org/1999/xlink" xlink:href="bdj-11-e100784-g004_f.png" xlink:type="simple" position="float" orientation="portrait" id="oo_795678.png"><uri content-type="original_file" xlink:type="simple">https://binary.pensoft.net/fig/795678</uri></graphic></fig><fig id="F8365523" position="float" orientation="portrait"><object-id xmlns:xlink="http://www.w3.org/1999/xlink" content-type="arpha" xlink:type="simple">AB9C072E-0D8B-5213-93B7-225421C9B3E6</object-id><object-id xmlns:xlink="http://www.w3.org/1999/xlink" content-type="doi" xlink:type="simple">10.3897/BDJ.11.e100784.figure1e</object-id><label>Figure 1e.</label><caption><p>head and mesosoma, lateral aspect;</p></caption><graphic xmlns:xlink="http://www.w3.org/1999/xlink" xlink:href="bdj-11-e100784-g001_e.png" xlink:type="simple" position="float" orientation="portrait" id="oo_795651.png"><uri content-type="original_file" xlink:type="simple">https://binary.pensoft.net/fig/795651</uri></graphic></fig><fig id="F8365549" position="float" orientation="portrait"><object-id xmlns:xlink="http://www.w3.org/1999/xlink" content-type="arpha" xlink:type="simple">2233B1C7-0DFE-5B4A-8418-9DCD7B9757FE</object-id><object-id xmlns:xlink="http://www.w3.org/1999/xlink" content-type="doi" xlink:type="simple">10.3897/BDJ.11.e100784.figure3e</object-id><label>Figure 3e.</label><caption><p>mesosoma, lateral aspect;</p></caption><graphic xmlns:xlink="http://www.w3.org/1999/xlink" xlink:href="bdj-11-e100784-g003_e.png" xlink:type="simple" position="float" orientation="portrait" id="oo_795663.png"><uri content-type="original_file" xlink:type="simple">https://binary.pensoft.net/fig/795663</uri></graphic></fig><fig id="F8365524" position="float" orientation="portrait"><object-id xmlns:xlink="http://www.w3.org/1999/xlink" content-type="arpha" xlink:type="simple">27F2738A-2873-5646-81D9-76ABB8C554EB</object-id><object-id xmlns:xlink="http://www.w3.org/1999/xlink" content-type="doi" xlink:type="simple">10.3897/BDJ.11.e100784.figure1f</object-id><label>Figure 1f.</label><caption><p>mesosoma, dorsal aspect.</p></caption><graphic xmlns:xlink="http://www.w3.org/1999/xlink" xlink:href="bdj-11-e100784-g001_f.png" xlink:type="simple" position="float" orientation="portrait" id="oo_795657.png"><uri content-type="original_file" xlink:type="simple">https://binary.pensoft.net/fig/795657</uri></graphic></fig><fig id="F8365550" position="float" orientation="portrait"><object-id xmlns:xlink="http://www.w3.org/1999/xlink" content-type="arpha" xlink:type="simple">C86583A9-652D-5A17-A1A6-10AE1A64CD39</object-id><object-id xmlns:xlink="http://www.w3.org/1999/xlink" content-type="doi" xlink:type="simple">10.3897/BDJ.11.e100784.figure3f</object-id><label>Figure 3f.</label><caption><p>mesosoma, dorsal aspect.</p></caption><graphic xmlns:xlink="http://www.w3.org/1999/xlink" xlink:href="bdj-11-e100784-g003_f.png" xlink:type="simple" position="float" orientation="portrait" id="oo_795664.png"><uri content-type="original_file" xlink:type="simple">https://binary.pensoft.net/fig/795664</uri></graphic></fig><fig id="F8365556" position="float" orientation="portrait"><object-id xmlns:xlink="http://www.w3.org/1999/xlink" content-type="arpha" xlink:type="simple">DF4B2D9B-FDC7-5666-9398-7F7FBF12E4AB</object-id><object-id xmlns:xlink="http://www.w3.org/1999/xlink" content-type="doi" xlink:type="simple">10.3897/BDJ.11.e100784.figure4a</object-id><label>Figure 4a.</label><caption><p>propodeum, dorsal aspect;</p></caption><graphic xmlns:xlink="http://www.w3.org/1999/xlink" xlink:href="bdj-11-e100784-g004_a.png" xlink:type="simple" position="float" orientation="portrait" id="oo_795665.png"><uri content-type="original_file" xlink:type="simple">https://binary.pensoft.net/fig/795665</uri></graphic></fig><fig-group id="F8365529" position="float" orientation="portrait"><caption><p><italic><tp:taxon-name><tp:taxon-name-part taxon-name-part-type="genus" reg="Eurymeros">Eurymeros</tp:taxon-name-part><tp:taxon-name-part taxon-name-part-type="species" reg="tumespiraculum">tumespiraculum</tp:taxon-name-part></tp:taxon-name></italic>, female, China (Yunnan).</p></caption><fig id="F8365534" position="float" orientation="portrait"><object-id xmlns:xlink="http://www.w3.org/1999/xlink" content-type="arpha" xlink:type="simple">D265923E-DBD0-5F3E-AC3D-FFAB5592D05B</object-id><object-id xmlns:xlink="http://www.w3.org/1999/xlink" content-type="doi" xlink:type="simple">10.3897/BDJ.11.e100784.figure2a</object-id><label>Figure 2a.</label><caption><p>wings;</p></caption><graphic xmlns:xlink="http://www.w3.org/1999/xlink" xlink:href="bdj-11-e100784-g002_a.png" xlink:type="simple" position="float" orientation="portrait" id="oo_795656.png"><uri content-type="original_file" xlink:type="simple">https://binary.pensoft.net/fig/795656</uri></graphic></fig><fig id="F8365535" position="float" orientation="portrait"><object-id xmlns:xlink="http://www.w3.org/1999/xlink" content-type="arpha" xlink:type="simple">799E28D1-90F0-5C61-8E72-48608F877253</object-id><object-id xmlns:xlink="http://www.w3.org/1999/xlink" content-type="doi" xlink:type="simple">10.3897/BDJ.11.e100784.figure2b</object-id><label>Figure 2b.</label><caption><p>metasoma and ovipositor, lateral aspect;</p></caption><graphic xmlns:xlink="http://www.w3.org/1999/xlink" xlink:href="bdj-11-e100784-g002_b.png" xlink:type="simple" position="float" orientation="portrait" id="oo_795654.png"><uri content-type="original_file" xlink:type="simple">https://binary.pensoft.net/fig/795654</uri></graphic></fig><fig id="F8365536" position="float" orientation="portrait"><object-id xmlns:xlink="http://www.w3.org/1999/xlink" content-type="arpha" xlink:type="simple">2079C5BE-5B85-5993-9126-F38181005606</object-id><object-id xmlns:xlink="http://www.w3.org/1999/xlink" content-type="doi" xlink:type="simple">10.3897/BDJ.11.e100784.figure2c</object-id><label>Figure 2c.</label><caption><p>hind femur, lateral aspect.</p></caption><graphic xmlns:xlink="http://www.w3.org/1999/xlink" xlink:href="bdj-11-e100784-g002_c.png" xlink:type="simple" position="float" orientation="portrait" id="oo_795655.png"><uri content-type="original_file" xlink:type="simple">https://binary.pensoft.net/fig/795655</uri></graphic></fig></fig-group><fig id="F8365534" position="float" orientation="portrait"><object-id xmlns:xlink="http://www.w3.org/1999/xlink" content-type="arpha" xlink:type="simple">D265923E-DBD0-5F3E-AC3D-FFAB5592D05B</object-id><object-id xmlns:xlink="http://www.w3.org/1999/xlink" content-type="doi" xlink:type="simple">10.3897/BDJ.11.e100784.figure2a</object-id><label>Figure 2a.</label><caption><p>wings;</p></caption><graphic xmlns:xlink="http://www.w3.org/1999/xlink" xlink:href="bdj-11-e100784-g002_a.png" xlink:type="simple" position="float" orientation="portrait" id="oo_795656.png"><uri content-type="original_file" xlink:type="simple">https://binary.pensoft.net/fig/795656</uri></graphic></fig><fig id="F8365557" position="float" orientation="portrait"><object-id xmlns:xlink="http://www.w3.org/1999/xlink" content-type="arpha" xlink:type="simple">00C078FC-A5C7-5549-BB40-3CEAA9C0100C</object-id><object-id xmlns:xlink="http://www.w3.org/1999/xlink" content-type="doi" xlink:type="simple">10.3897/BDJ.11.e100784.figure4b</object-id><label>Figure 4b.</label><caption><p>wings;</p></caption><graphic xmlns:xlink="http://www.w3.org/1999/xlink" xlink:href="bdj-11-e100784-g004_b.png" xlink:type="simple" position="float" orientation="portrait" id="oo_795671.png"><uri content-type="original_file" xlink:type="simple">https://binary.pensoft.net/fig/795671</uri></graphic></fig><fig id="F8365560" position="float" orientation="portrait"><object-id xmlns:xlink="http://www.w3.org/1999/xlink" content-type="arpha" xlink:type="simple">AF9D2D58-39BD-5ED2-930C-95A35C2B2989</object-id><object-id xmlns:xlink="http://www.w3.org/1999/xlink" content-type="doi" xlink:type="simple">10.3897/BDJ.11.e100784.figure4e</object-id><label>Figure 4e.</label><graphic xmlns:xlink="http://www.w3.org/1999/xlink" xlink:href="bdj-11-e100784-g004_e.png" xlink:type="simple" position="float" orientation="portrait" id="oo_795669.png"><uri content-type="original_file" xlink:type="simple">https://binary.pensoft.net/fig/795669</uri></graphic></fig><fig id="F8365536" position="float" orientation="portrait"><object-id xmlns:xlink="http://www.w3.org/1999/xlink" content-type="arpha" xlink:type="simple">2079C5BE-5B85-5993-9126-F38181005606</object-id><object-id xmlns:xlink="http://www.w3.org/1999/xlink" content-type="doi" xlink:type="simple">10.3897/BDJ.11.e100784.figure2c</object-id><label>Figure 2c.</label><caption><p>hind femur, lateral aspect.</p></caption><graphic xmlns:xlink="http://www.w3.org/1999/xlink" xlink:href="bdj-11-e100784-g002_c.png" xlink:type="simple" position="float" orientation="portrait" id="oo_795655.png"><uri content-type="original_file" xlink:type="simple">https://binary.pensoft.net/fig/795655</uri></graphic></fig><fig id="F8365535" position="float" orientation="portrait"><object-id xmlns:xlink="http://www.w3.org/1999/xlink" content-type="arpha" xlink:type="simple">799E28D1-90F0-5C61-8E72-48608F877253</object-id><object-id xmlns:xlink="http://www.w3.org/1999/xlink" content-type="doi" xlink:type="simple">10.3897/BDJ.11.e100784.figure2b</object-id><label>Figure 2b.</label><caption><p>metasoma and ovipositor, lateral aspect;</p></caption><graphic xmlns:xlink="http://www.w3.org/1999/xlink" xlink:href="bdj-11-e100784-g002_b.png" xlink:type="simple" position="float" orientation="portrait" id="oo_795654.png"><uri content-type="original_file" xlink:type="simple">https://binary.pensoft.net/fig/795654</uri></graphic></fig><fig id="F8365559" position="float" orientation="portrait"><object-id xmlns:xlink="http://www.w3.org/1999/xlink" content-type="arpha" xlink:type="simple">559913CC-3133-58E4-A340-44D0685AED33</object-id><object-id xmlns:xlink="http://www.w3.org/1999/xlink" content-type="doi" xlink:type="simple">10.3897/BDJ.11.e100784.figure4d</object-id><label>Figure 4d.</label><caption><p>first metasomal tergite, dorsal aspect;</p></caption><graphic xmlns:xlink="http://www.w3.org/1999/xlink" xlink:href="bdj-11-e100784-g004_d.png" xlink:type="simple" position="float" orientation="portrait" id="oo_795675.png"><uri content-type="original_file" xlink:type="simple">https://binary.pensoft.net/fig/795675</uri></graphic></fig><fig id="F8365558" position="float" orientation="portrait"><object-id xmlns:xlink="http://www.w3.org/1999/xlink" content-type="arpha" xlink:type="simple">18820ED1-BC33-5288-B4AE-D7F31311E324</object-id><object-id xmlns:xlink="http://www.w3.org/1999/xlink" content-type="doi" xlink:type="simple">10.3897/BDJ.11.e100784.figure4c</object-id><label>Figure 4c.</label><caption><p>apex of ovipositor, lateral aspect;</p></caption><graphic xmlns:xlink="http://www.w3.org/1999/xlink" xlink:href="bdj-11-e100784-g004_c.png" xlink:type="simple" position="float" orientation="portrait" id="oo_795672.png"><uri content-type="original_file" xlink:type="simple">https://binary.pensoft.net/fig/795672</uri></graphic></fig><fig id="F8806139" position="float" orientation="portrait"><object-id xmlns:xlink="http://www.w3.org/1999/xlink" content-type="arpha" xlink:type="simple">B60C657D-9A23-5DB9-A222-FB5C03071245</object-id><object-id xmlns:xlink="http://www.w3.org/1999/xlink" content-type="doi" xlink:type="simple">10.3897/BDJ.11.e100784.figure5</object-id><label>Figure 5.</label><caption><p>Collection localities of <italic><tp:taxon-name><tp:taxon-name-part taxon-name-part-type="genus" reg="Eurymeros">Eurymeros</tp:taxon-name-part><tp:taxon-name-part taxon-name-part-type="species" reg="tumespiraculum">tumespiraculum</tp:taxon-name-part></tp:taxon-name></italic> Bhat.</p></caption><graphic xmlns:xlink="http://www.w3.org/1999/xlink" xlink:href="bdj-11-e100784-g005.png" position="float" id="oo_808260.png" orientation="portrait" xlink:type="simple"><uri content-type="original_file" xlink:type="simple">https://binary.pensoft.net/fig/808260</uri></graphic></fig></tp:treatment-sec></tp:taxon-treatment>
